# Supplementary material for: (E)-2-Benzylidenecyclanones: Part XXI—Reaction of Cyclic Chalcone Analogs with Cellular Thiols: Comparison of Reactivity of (E)-2-Arylidene-1-Indanone with -1-Tetralone and -1-Benzosuberone Analogs in Thia-Michael Reactions
Source: Int J Mol Sci. 2025 Oct 30;26(21):10573. doi: 10.3390/ijms262110573 (PMC12607456; doi:10.3390/ijms262110573)
Supplement: Supplementary file 1 [file ijms-26-10573-s001.zip]

Archive with 1 entries (1 files):
- ijms-3872321 Supplementary Materials.pdf
